# Supplementary material for: Sex-Based Differences in Melanoma Survival Improvement from 2004 to 2018
Source: Cancers (Basel). 2024 Mar 27;16(7):1308. doi: 10.3390/cancers16071308 (PMC11011041; doi:10.3390/cancers16071308)
Supplement: Supplementary file 1 [file cancers-16-01308-s001.zip]

Archive with 1 entries (1 files):
- cancers-2919300-supplementary.pdf
